# Supplementary material for: Statistical Copolymers of N–Vinylpyrrolidone and 2–Chloroethyl Vinyl Ether via Radical RAFT Polymerization: Monomer Reactivity Ratios, Thermal Properties, and Kinetics of Thermal Decomposition of the Statistical Copolymers
Source: Polymers (Basel). 2023 Apr 21;15(8):1970. doi: 10.3390/polym15081970 (PMC10142009; doi:10.3390/polym15081970)
Supplement: Supplementary file 1 [file polymers-15-01970-s001.zip]

Archive with 1 entries (1 files):
- polymers-2326478-supplementary.pdf
